# Supplementary material for: A voxel-based analysis of cerebral blood flow abnormalities in obsessive-compulsive disorder using pseudo-continuous arterial spin labeling MRI
Source: PLoS One. 2020 Jul 24;15(7):e0236512. doi: 10.1371/journal.pone.0236512 (PMC7380600; doi:10.1371/journal.pone.0236512)
Supplement: S1 Appendix — (XLSX) [file pone.0236512.s002.xlsx]

## Sheet: S1 Appendix.
S1 Appendix. The detailed information of the OCD patients.
No.	Gender	Age, yrs	Education, yrs	Total brain volume, L	Illness duration, yrs	Y-BOCS Obsession score	Y-BOCS Compulsion score	Y-BOCS Total score
1	M	37	8	1.22	23	14	14	28
2	F	30	14	1.12	8	14	12	26
3	F	45	12	1.06	9	12	12	24
4	F	46	9	1.12	21	14	18	32
5	F	30	12	1.06	4	11	13	24
6	M	40	18	1.3	8	9	10	19
7	M	24	14	1.3	12	0	16	16
8	F	50	12	1.15	28	14	14	28
9	M	27	9	1.3	12	10	12	22
10	F	35	16	1.1	8	9	9	18
11	M	22	12	1.16	2	18	17	35
12	M	24	9	1.23	6	7	6	13
13	F	33	14	1.04	2	15	15	30
14	F	21	12	1.17	6	10	7	17
15	F	31	16	1.2	0	12	10	22
16	M	62	16	1.15	51	13	14	27
17	F	37	12	1.02	17	12	14	26
18	F	42	16	1.07	9	7	6	13
19	F	54	12	0.94	41	15	14	29
20	F	35	14	1.21	7	10	10	20
21	M	49	12	1.35	21	9	7	16
22	M	42	12	1.28	6	5	6	11
23	F	40	12	1.02	27	14	12	26
OCD, obsessive-compulsive disorder; Y-BOCS, Yale-Brown Obsessive Compulsive Scale.
