# Supplementary material for: A voxel-based analysis of cerebral blood flow abnormalities in obsessive-compulsive disorder using pseudo-continuous arterial spin labeling MRI
Source: PLoS One. 2020 Jul 24;15(7):e0236512. doi: 10.1371/journal.pone.0236512 (PMC7380600; doi:10.1371/journal.pone.0236512)
Supplement: S2 Appendix — (XLSX) [file pone.0236512.s003.xlsx]

## Sheet: S2 Appendix.
S2 Appendix. The detailed information of healthy controls.
No.	Gender	Age, yrs	Education, yrs	Total brain volume, L
1	M	29	16	1.18
2	F	37	16	1.16
3	M	26	18	1.11
4	F	25	16	1.15
5	M	42	15	1.11
6	F	41	14	0.96
7	F	30	14	1.07
8	F	30	14	1.08
9	F	26	16	1.07
10	F	52	15	1.02
11	F	27	16	1.21
12	F	24	18	1.07
13	M	22	16	1.23
14	F	22	16	1.12
15	F	27	17	1.04
16	F	57	15	0.93
17	M	39	16	1.24
18	M	40	16	1.24
19	M	39	16	1.15
20	M	34	16	1.23
21	F	32	16	1.33
22	F	24	16	1.11
23	M	54	16	1.25
24	F	61	14	1.1
25	F	63	14	0.95
26	M	64	16	1.06
27	F	42	14	1.14
28	F	36	14	1.24
29	F	36	14	1.05
30	F	60	12	1.07
31	M	30	16	1.14
32	F	60	16	0.96
33	M	37	16	1.24
34	M	54	16	1.16
35	M	43	16	1.15
36	M	63	12	1.31
37	F	37	14	1.14
38	M	28	16	1.27
39	F	31	16	1.09
40	F	38	16	1.11
41	F	51	18	1.05
42	F	24	16	1.23
43	F	24	16	1.06
44	F	24	16	1.11
45	F	24	16	1.06
46	M	34	16	1.36
47	F	25	16	1.21
48	M	59	16	1.18
49	M	44	16	1.04
50	M	31	23	1.31
51	F	36	12	1.18
52	F	58	12	1.15
53	M	19	12	1.21
54	M	25	16	1.3
55	M	34	16	1.23
56	F	44	14	0.92
57	F	38	16	1.08
58	F	58	14	0.99
59	F	26	16	1.12
60	M	37	16	1.15
61	F	58	15	0.97
62	M	35	16	1.12
63	M	34	14	1.28
64	M	45	15	1.23
