# Supplementary material for: A voxel-based analysis of cerebral blood flow abnormalities in obsessive-compulsive disorder using pseudo-continuous arterial spin labeling MRI
Source: PLoS One. 2020 Jul 24;15(7):e0236512. doi: 10.1371/journal.pone.0236512 (PMC7380600; doi:10.1371/journal.pone.0236512)
Supplement: S5 Appendix — (XLSX) [file pone.0236512.s006.xlsx]

## Sheet: S5 Appendix.
S5 Appendix. Previous studies showing rCBF changes in OCD patients.
Author and year	Sample size		Tracer	Method	rCBF changes
	OCD	HC			Increased	Reduced
Rubin et al. (1992)	10	10	99mTc-HMPAO	ROI	B. high dorsal parietal L. posterofrontal B. orbitofrontal
Harris et al. (1994)	10	7	99mTc-HMPAO	ROI	B. medial frontal R. frontal R. cerebellum	R. visual association
Lucey et al. (1995)	30	30	99mTc-HMPAO	ROI		B. superior frontal R. inferior frontal L. temporal L. parietal R. caudate R. thalamus
Busatto et al. (2000)	26	22	99mTc-ECD	SPM	B. inferior temporal Brain stem B. cerebellum	R. lateral orbitofrontal L. dorsal anterior cingulate
Alptekin et al. (2001)	9	6	99mTc-HMPAO	ROI	R. thalamus L. fronto-temporal B. orbitofrontal
Lacerda et al. (2003)	16	17	99mTc-HMPAO	ROI	R. frontal B. thalamus.
Nakatani et al. (2003)	31	31	Xe-CT	ROI	B. caudate
Diler et al. (2004)	18	12	99mTc-HMPAO	ROI	B. caudate B. dorsolateral prefrontal B. cingulate
Karadag et al. (2013)	12	10	99mTc-HMPAO	ROI		A large part of the cerebrum L. cingulate
Guo et al. (2014)	139	139	99mTc-HMPAO	ROI	B. prefrontal B. anterior temporal R. occipital
rCBF, regional cerebral blood flow; OCD, obsessive-compulsive disorder; HC, healthy control; R, right; L, left; B, bilateral ROI, region of interest; SPM, statistical parametric mapping
